# Supplementary material for: A new species of perennial Bromus (Bromeae, Poaceae) from the Iberian Peninsula
Source: PhytoKeys. 2019 Apr 24;121:1–12. doi: 10.3897/phytokeys.121.32588 (PMC6494793; doi:10.3897/phytokeys.121.32588)
Supplement: XML Treatment for Bromus picoeuropeanus [file phytokeys.121.32588-treatment1.xml]

<!DOCTYPE tp:taxon-treatment
  PUBLIC "-//TaxonX//DTD Taxonomic Treatment Publishing DTD v0 20100105//EN" "tax-treatment-NSO.dtd">
<tp:taxon-treatment xmlns:tp="http://www.plazi.org/taxpub"><tp:treatment-meta><kwd-group><label>Taxon classification</label><kwd><named-content xmlns:xlink="http://www.w3.org/1999/xlink" content-type="kingdom">Plantae</named-content></kwd><kwd><named-content xmlns:xlink="http://www.w3.org/1999/xlink" content-type="order">Poales</named-content></kwd><kwd><named-content xmlns:xlink="http://www.w3.org/1999/xlink" content-type="family">Poaceae</named-content></kwd></kwd-group><mixed-citation publication-type="journal"><person-group><name><surname>Acedo</surname><given-names>Carmen</given-names></name><name><surname>Llamas</surname><given-names>Félix</given-names></name></person-group><article-title>A new species of perennial <italic><tp:taxon-name><tp:taxon-name-part taxon-name-part-type="genus" reg="Bromus">Bromus</tp:taxon-name-part></tp:taxon-name></italic> (Bromeae, <tp:taxon-name><tp:taxon-name-part taxon-name-part-type="family">Poaceae</tp:taxon-name-part></tp:taxon-name>) from the Iberian Peninsula</article-title><source>PhytoKeys</source><day>24</day><month>4</month><year>2019</year><volume>121</volume><fpage>1</fpage><lpage>12</lpage><pub-id pub-id-type="doi">10.3897/phytokeys.121.32588</pub-id></mixed-citation></tp:treatment-meta><tp:nomenclature><tp:taxon-name>
            <tp:taxon-name-part taxon-name-part-type="genus" reg="Bromus">Bromus</tp:taxon-name-part>
            <tp:taxon-name-part taxon-name-part-type="species" reg="picoeuropeanus">picoeuropeanus</tp:taxon-name-part>
            <object-id xmlns:xlink="http://www.w3.org/1999/xlink" content-type="ipni" xlink:type="simple">urn:lsid:ipni.org:names:60478523-2</object-id>
          </tp:taxon-name><tp:taxon-authority>Acedo &amp; Llamas</tp:taxon-authority><tp:taxon-status xmlns:xlink="http://www.w3.org/1999/xlink" xlink:type="simple">sp. nov.</tp:taxon-status></tp:nomenclature><tp:treatment-sec sec-type="material" id="SECID0EVKAE"><title>Type.</title><p>Spain. Cantabria: Macizo Oriental de Picos de Europa, Vegas de Ándara: Fuente de la Escalera. <named-content xmlns:xlink="http://www.w3.org/1999/xlink" content-type="dwc:verbatimCoordinates" xlink:type="simple"><named-content content-type="geo-json" specific-use="{&#34;type&#34;:&#34;Point&#34;,&#34;coordinates&#34;:[-4.703333,43.207000]}" id="NCID0E5KAE" xlink:type="simple">43°12.42'N, 4°42.20'W</named-content></named-content>, [WGS-84], on limestone dry rocky sites, moving by gelifraction, 1869 m alt., 31 August 2011; <italic>C. Acedo, A. Alonso &amp; F. Llamas</italic> CA247.4 (Holotype LEB 121814).</p></tp:treatment-sec><tp:treatment-sec sec-type="diagnosis" id="SECID0EFLAE"><title>Diagnosis.</title><p><italic><tp:taxon-name><tp:taxon-name-part taxon-name-part-type="genus" reg="Bromus">Bromus</tp:taxon-name-part><tp:taxon-name-part taxon-name-part-type="species" reg="picoeuropeanus">picoeuropeanus</tp:taxon-name-part></tp:taxon-name></italic> differs from <italic><tp:taxon-name><tp:taxon-name-part taxon-name-part-type="genus" reg="Bromus">B.</tp:taxon-name-part><tp:taxon-name-part taxon-name-part-type="species" reg="erectus">erectus</tp:taxon-name-part></tp:taxon-name></italic> Huds. (Table <xref ref-type="table" rid="T1">1</xref>) in having shorter habit; longer creeping rhizomes; non-cauline leaf blades short and never reaching the inflorescence, flat and similar to the cauline leaves; ligule truncated or round up to 1 mm; panicle 3–5(8) cm, contracted and smaller, with few spikelets, up to 11; all branches shorter than the spikelets; caryopsis thickened, inrolled or plicate, 8–9 mm, shorter than palea. <italic><tp:taxon-name><tp:taxon-name-part taxon-name-part-type="genus" reg="Bromus">B.</tp:taxon-name-part><tp:taxon-name-part taxon-name-part-type="species" reg="picoeuropeanus">picoeuropeanus</tp:taxon-name-part></tp:taxon-name></italic> also differs in its preference for stony soils.</p></tp:treatment-sec><tp:treatment-sec sec-type="description" id="SECID0EQMAE"><title>Description.</title><p>Perennial plant with long rhizomes 3–5(7) cm, loosely tufted. Flowering culms up to 40 cm. Culms channeled and glabrous, with glabrous nodes. Extravaginal innovation leaves with short blades, similar to the cauline leaves. Leaf sheaths of cauline leaves glabrous. Old basal leaf sheaths persistent, investing the culm base. Blade of cauline leaves 9–13 cm × 2–3 mm, tapering gradually towards the apex. Ligule membranous and glabrous, short, 0.5–1 mm, apex truncated or rounded, ± lacerated. Panicle 3–4(–8) × 2–3 cm, erect, lax, contracted, with 4–8(11) spikelets, branches slender. Scale of the lower node leaf-like, c. 4 mm, glabrous. Pedicels scabrid with fine antrorse teeth. All branches and pedicels shorter than spikelets. Spikelets 16–22(–25) × 3–5 mm, with two unequal glumes and 4–5(–7) fertile florets, imbricate when young, in maturity the florets slighted separated. Lower florets bisexual, 9–11(–12) mm, oblong, scaberulous toward the apex; upper floret male or sterile, 5–6 mm, lanceolate, glabrous, similar in color and texture to the lower florets. Lower glume 1–veined, narrow, 6–7 mm. Upper glume 3-veined, 7–9 mm. Lemma glabrous, lanceolate, section slightly keeled, 9–11(–12) mm (excluding the awns), 3–5-veined. Apex of the lemma slightly emarginate (sinus approximately 0.1 mm); margin rounded. Awn short, (2.5–) 3–4 (–5) mm, up to 1/3 the lemma length, fine and straight, inserted 1–1.5 mm below the apex. Rhachilla 2–3 mm, scabrid with very fine antrorse teeth. Callus short, glabrous and rounded. Palea linear-lanceolate of similar size or slightly shorter than the lemma, 8–11 × 1–2 mm, with aculeolate keels; wings nearly as wide as the palea body, with smooth border. Lodicules 2, lanceolate to oblong, glabrous, 0.5–1.5 mm long. Stamens 3, with anthers 3.5–4.5 mm long. Caryopsis elliptic, enrolled or plicate at maturity, 7–8 mm, shorter than palea (Fig. <xref ref-type="fig" rid="F1">1</xref>).</p><fig id="F1" position="float" orientation="portrait"><label>Figure 1.</label><caption><p><bold><italic><tp:taxon-name><tp:taxon-name-part taxon-name-part-type="genus" reg="Bromus">Bromus</tp:taxon-name-part><tp:taxon-name-part taxon-name-part-type="species" reg="picoeuropeanus">picoeuropeanus</tp:taxon-name-part></tp:taxon-name></italic></bold>. <bold>A</bold> Habit showing the developed rhizomes, the short basal leaves, and the contracted inflorescence <bold>B</bold> Spikelet with unequal glabrous glumes and five florets <bold>C</bold> Glumes <bold>D</bold> Palea in adaxial view, showing the two adaxial wings <bold>E</bold> Lemma in lateral view (drawn from the holotype) <bold>F</bold> Caryopsis in adaxial and abaxial view (drawn from LEB 121815). Drawings by Ms. Giulia Osti, 2018.</p></caption><graphic xmlns:xlink="http://www.w3.org/1999/xlink" xlink:href="phytokeys-121-001-g001.jpg" position="float" orientation="portrait" xlink:type="simple" id="oo_296226.jpg"/></fig></tp:treatment-sec><tp:treatment-sec sec-type="phenology" id="SECID0EBOAE"><title>Phenology.</title><p>Flowering July – August. Fruiting August – September.</p></tp:treatment-sec><tp:treatment-sec sec-type="distribution" id="SECID0EGOAE"><title>Distribution and habitat.</title><p><italic><tp:taxon-name><tp:taxon-name-part taxon-name-part-type="genus" reg="Bromus">Bromus</tp:taxon-name-part><tp:taxon-name-part taxon-name-part-type="species" reg="picoeuropeanus">picoeuropeanus</tp:taxon-name-part></tp:taxon-name></italic> is endemic to the Iberian Peninsula and occurs in Spain, distributed through the Northern Mountains of the Cantabrian Range (Fig. <xref ref-type="fig" rid="F2">2</xref>). We collected it in several localities of Picos de Europa National Park, growing in dry rocky areas of limestone moving by gelifraction, and on stony areas at an altitude of 1600–2200 m.</p></tp:treatment-sec><tp:treatment-sec sec-type="conservation status" id="SECID0E2OAE"><title>Conservation status.</title><p><italic><tp:taxon-name><tp:taxon-name-part taxon-name-part-type="genus" reg="Bromus">Bromus</tp:taxon-name-part><tp:taxon-name-part taxon-name-part-type="species" reg="picoeuropeanus">picoeuropeanus</tp:taxon-name-part></tp:taxon-name></italic> occurs within the Picos de Europa National Park. Although the <xref ref-type="bibr" rid="B10">IUCN (2017)</xref> criterion B thresholds (<abbrev xmlns:xlink="http://www.w3.org/1999/xlink" xlink:title="extent of occurrence" id="ABBRID0EQPAE" xlink:type="simple">EOO</abbrev> = 111.51 km<sup>2</sup>; <abbrev xmlns:xlink="http://www.w3.org/1999/xlink" xlink:title="area of occupancy" id="ABBRID0EWPAE" xlink:type="simple">AOO</abbrev> = 40.0 km<sup>2</sup>) suggest a different category [EN], the species has been evaluated <abbrev xmlns:xlink="http://www.w3.org/1999/xlink" xlink:title="Data Deficient" id="ABBRID0E3PAE" xlink:type="simple">DD</abbrev> (Data Deficient), because further study is needed to assess the risk.</p></tp:treatment-sec><tp:treatment-sec sec-type="etymology" id="SECID0EAQAE"><title>Etymology.</title><p>The specific epithet is a reference to the Spanish National Park Picos de Europa, where it was collected.</p><fig id="F2" position="float" orientation="portrait"><label>Figure 2.</label><caption><p>Distribution map representing all the known locations of <italic><tp:taxon-name><tp:taxon-name-part taxon-name-part-type="genus" reg="Bromus">Bromus</tp:taxon-name-part><tp:taxon-name-part taxon-name-part-type="species" reg="picoeuropeanus">picoeuropeanus</tp:taxon-name-part></tp:taxon-name></italic>.</p></caption><graphic xmlns:xlink="http://www.w3.org/1999/xlink" xlink:href="phytokeys-121-001-g002.jpg" position="float" orientation="portrait" xlink:type="simple" id="oo_296227.jpg"/></fig></tp:treatment-sec><tp:treatment-sec><!--Section generated to contain objects referenced in tp:taxon-treatment.--><table-wrap id="T1" position="float" orientation="portrait"><label>Table 1.</label><caption><p>Summary of the main taxonomic traits that differentiate <italic><tp:taxon-name><tp:taxon-name-part taxon-name-part-type="genus" reg="Bromus">Bromus</tp:taxon-name-part><tp:taxon-name-part taxon-name-part-type="species" reg="picoeuropeanus">picoeuropeanus</tp:taxon-name-part></tp:taxon-name></italic> Acedo &amp; Llamas from <italic><tp:taxon-name><tp:taxon-name-part taxon-name-part-type="genus" reg="Bromus">B.</tp:taxon-name-part><tp:taxon-name-part taxon-name-part-type="species" reg="erectus">erectus</tp:taxon-name-part></tp:taxon-name></italic> Huds.</p></caption><table id="TID0ENIAG" rules="all"><tbody><tr><th rowspan="1" colspan="1"/><th rowspan="1" colspan="1"><italic><tp:taxon-name><tp:taxon-name-part taxon-name-part-type="genus" reg="Bromus">B.</tp:taxon-name-part><tp:taxon-name-part taxon-name-part-type="species" reg="picoeuropeanus">picoeuropeanus</tp:taxon-name-part></tp:taxon-name></italic> Acedo &amp; Llamas</th><th rowspan="1" colspan="1"><italic><tp:taxon-name><tp:taxon-name-part taxon-name-part-type="genus" reg="Bromus">B.</tp:taxon-name-part><tp:taxon-name-part taxon-name-part-type="species" reg="erectus">erectus</tp:taxon-name-part></tp:taxon-name></italic> Huds.</th></tr><tr><td rowspan="1" colspan="1">Habit</td><td rowspan="1" colspan="1">Loosely tufted</td><td rowspan="1" colspan="1">Densely caespitose</td></tr><tr><td rowspan="1" colspan="1">Rhizome presence</td><td rowspan="1" colspan="1">Rhizomatous</td><td rowspan="1" colspan="1">None, or inconspicuous rhizome, caespitose</td></tr><tr><td rowspan="1" colspan="1">Height</td><td rowspan="1" colspan="1">Up to 40 cm</td><td rowspan="1" colspan="1">60–130 cm</td></tr><tr><td rowspan="1" colspan="1">Basal and cauline leaf blade</td><td rowspan="1" colspan="1">Flat, basal similar to the cauline, 2–3.5 mm wide</td><td rowspan="1" colspan="1">The basal narrower (c.1 mm) and longer than cauline (2–3 mm wide)</td></tr><tr><td rowspan="1" colspan="1">Ligule</td><td rowspan="1" colspan="1">Truncated or rounded, 0.5- 1 mm</td><td rowspan="1" colspan="1">Blunt, (0.5)1–2 mm</td></tr><tr><td rowspan="1" colspan="1">Panicle in well-developed specimens</td><td rowspan="1" colspan="1">Contracted, 3–5(–8) cm length</td><td rowspan="1" colspan="1">Spreading, 10–20 cm length</td></tr><tr><td rowspan="1" colspan="1">Spikelet number</td><td rowspan="1" colspan="1">4–8(–11)</td><td rowspan="1" colspan="1">(8)20-30</td></tr><tr><td rowspan="1" colspan="1">Spikelet length</td><td rowspan="1" colspan="1">16–21 (–25) mm</td><td rowspan="1" colspan="1">(15–)20–35(50) mm</td></tr><tr><td rowspan="1" colspan="1">Branch length</td><td rowspan="1" colspan="1">Shorter than spikelet</td><td rowspan="1" colspan="1">Several branches equal to or longer than spikelet</td></tr><tr><td rowspan="1" colspan="1">Lower glume length</td><td rowspan="1" colspan="1">6–7 mm</td><td rowspan="1" colspan="1">7–12 mm</td></tr><tr><td rowspan="1" colspan="1">Upper glume length</td><td rowspan="1" colspan="1">7–9 mm</td><td rowspan="1" colspan="1">(8–)9–14(–15) mm</td></tr><tr><td rowspan="1" colspan="1">Fertile lemma length</td><td rowspan="1" colspan="1">9–11(–12) mm</td><td rowspan="1" colspan="1">(9–)10–15 (–18) mm</td></tr><tr><td rowspan="1" colspan="1">Palea length</td><td rowspan="1" colspan="1">Similar to lemma</td><td rowspan="1" colspan="1">Similar to lemma</td></tr><tr><td rowspan="1" colspan="1">Awn length</td><td rowspan="1" colspan="1">(2.5–)4.5–5 mm</td><td rowspan="1" colspan="1">2.5–6(8) mm</td></tr><tr><td rowspan="1" colspan="1">Florets number</td><td rowspan="1" colspan="1">(4–)5–7</td><td rowspan="1" colspan="1">(5–)7–9</td></tr><tr><td rowspan="1" colspan="1">Anther length</td><td rowspan="1" colspan="1">3.5–4.5 mm</td><td rowspan="1" colspan="1">4.5–8 mm</td></tr><tr><td rowspan="1" colspan="1">Caryopsis</td><td rowspan="1" colspan="1">Thickened, inrolled shorter than palea 8–9 mm</td><td rowspan="1" colspan="1">Thin and almost flat, similar to palea in length</td></tr></tbody></table></table-wrap></tp:treatment-sec><ref-list><ref id="B10"><mixed-citation xmlns:xlink="http://www.w3.org/1999/xlink" xlink:type="simple"><institution xlink:type="simple">IUCN</institution> (<year>2017</year>) Guidelines for using the IUCN red list categories and criteria. Version 13. Prepared by the standards and petitions subcommittee. Downloadable from <ext-link xlink:type="simple" ext-link-type="uri" xlink:href="http://www.iucnredlist.org/documents/RedListGuidelines.pdf">http://www.iucnredlist.org/documents/RedListGuidelines.pdf</ext-link></mixed-citation></ref></ref-list></tp:taxon-treatment>
